# Supplementary material for: Growth of Chlamydia pneumoniae Is Enhanced in Cells with Impaired Mitochondrial Function
Source: Front Cell Infect Microbiol. 2017 Dec 5;7:499. doi: 10.3389/fcimb.2017.00499 (PMC5723314; doi:10.3389/fcimb.2017.00499)
Supplement: Supplementary file 4 [file Table1.XLSX]

## Sheet: Table S1
Table S1: Number of discriminative annotated metabolites between normoxia and hypoxia with or without C. pneumoniae infection 24 hpi.
Metabolites are categorized according to KEGG. In bold are the main categories with the belonging metabolic pathways below.
Metabolism	Changes in non-infected cells between NOX and HOX	Changes in C. pneumoniae infected cells between NOX and HOX
Carbohydrate metabolism
Glycolysis/gluconeogenesis	7	0
TCA cycle	2	2
Pentose phosphate pathway	10	0
Fructose and mannose metabolism	21	0
Starch and sucrose metabolism	7	1
Galactose metabolism	18	3
Amino sugar and necleotide sugar metabolism	19	4
Pyruvate metabolism	1	0
Glyoxylate and dicarboxylate metabolism	5	4
Inositol phosphate metabolism	7	0
Ascorbate and aldarate metabolism	9	4
Butanoate metabolism	1	1
Energy metabolism
Oxidative phosphorylation	2	1
Methane metabolism	4	2
sulfur metabolism	2	2
Lipid metabolism
Fatty acid biosynthesis	0	1
Glycerolipid metabolism	1	2
Glycerophospholipid metabolism	4	5
Biosynthesis of unsaturated fatty acids	1	2
Arachidonic acid metabolism	6	5
Sphingolipid metabolism	3	1
Steroid biosinthesis	0	6
Steroid hormone biosynthesis	3	10
Nucleotide metabolism
Purine	10	5
Pyrimidine	9	9
Amino acid metabolism
Alanine, aspartate and glutamate metabolism	2	3
Glycine, serine and threonin metaboism	1	0
Cysteine and methionine metabolism	3	3
Valine, leucin and isoleucine degradation	4	2
Valine, leucin and isoleucine biosynthesis	4	2
Lysine biosynthesis	1	0
Lysine degradation	1	0
Phenylalanine metabolism	9	6
Tryptophan metabolism	3	2
Tyrosin metabolism	7	5
Arginin and proline metabolism	5	6
Histidin metabolism	2	3
Metabolism of other amino acids
D-glutamine and D-glutamate metabolism	2	2
Glutathione metabolism	2	2
Glycan biosynthesis and metabolism
LPS biosynthesis	1	1
Peptidoglycan biosynthesis	1	1
Metabolism of cofactors and vitamins
Thiamine metabolism	3	2
Riboflavin metabolism	1	1
Nicotinate and nicotinamide metabolism	2	0
Pantothenate and CoA biosynthesis	2	1
Biotin metabolism	1	0
Ubiquinone and other terpenoid-quinone biosynthesis	3	7
Retinol metabolism	6	0
Metabolism of terpenoids and polyketides
Terpenoid backbone biosynthesis	3	0
