# Supplementary material for: Growth of Chlamydia pneumoniae Is Enhanced in Cells with Impaired Mitochondrial Function
Source: Front Cell Infect Microbiol. 2017 Dec 5;7:499. doi: 10.3389/fcimb.2017.00499 (PMC5723314; doi:10.3389/fcimb.2017.00499)
Supplement: Supplementary file 5 [file Table2.XLSX]

## Sheet: Table S2
Table S2: Differentially expressed chlamydial candidate genes under hypoxia compared to normoxia identified by transcriptome analysis.
Gene coverage was normalized using RPKM conversion. Ranking of differentially expressed candidate genes were identified by NOIseq (n=1).
			Read count RPKM
Gene	Name	Product	Normoxia	Hypoxia
Upregulated differentially expressed chlamydial genes
Energy metabolism
Cpn0088	atpA	V-type ATP synthase subunit A	469.174	785.229
Cpn0102	cydA	cytochrome D ubiquinol oxidase subunit I	1177.71	2530.13
Cpn0106	phoH	ATPase	1055.61	1514.55
Cpn0185	rpe	ribulose-phosphate 3-epimerase	134.353	283.178
Cpn0238	zwf	glucose-6-phosphate 1-dehydrogenase	1134.45	1977.3
Cpn0624	gapA	glyceraldehyde-3-phosphate dehydrogenase	2290.64	3240.97
Redox homeostasis
Cpn0314	trxB	thioredoxin reductase	1036.1	1645.28
Transporter
Cpn0023	yjjK	ABC transporter ATPase	872.236	1531.56
Cpn0061	ptsN_2	PTS IIA protein %2B HTH DNA-binding domain	409.662	733.021
Cpn0231	tauB	nitrate%2Firon ABC transporter ATPase	934.321	1469.9
Cpn0290		Na-dependent transporter	215.105	395.316
Cpn0486		proline permease	207.847	665.478
Cpn0536	dagA_1	D-Ala%2FGly permease	717.034	1143.08
Cpn0604	fliY	amino acid ABC transporter substrate-binding protein	2851.62	4541.2
Cpn0614	adt_2	ADP/ATP translocase	1418.44	2137.41
Nucleotide metabolism
Cpn0608		orotate phosphoribosyltransferase	4127.87	6507.74
Cpn0619	ndk	nucleoside diphosphate kinase	5197.27	7699.68
Cpn0775	yggV	non-canonical purine NTP pyrophosphatase	601.752	950.892
Lipid metabolism
Cpn0295	acpP	acyl carrier protein	172.172	314.362
Cpn0297	fabD	6%2C7-dimethyl-8-ribityllumazine synthase	1742.7	2478.76
Cpn0302	lpxD	UDP-3-O-%5B3-hydroxymyristoyl%5D glucosamine N-acyltransferase	2272.68	5060.32
Cpn0615	pgsA_1	glycerol-3-P phosphatidyltransferase	2172.19	3362.74
Cpn0916	fabF	3-oxoacyl-%28acyl carrier protein%29 synthase II	212.257	382.983
Cpn0921		snglycerol-3-P acyltransferase	826.142	1600.46
Cpn0962	plsX		1102.2	1640.97
One carbon pool by folat
Cpn0335	folD	bifunctional 5%2C10-methylene-tetrahydrofolate dehydrogenase%2F 5%2C10-methylene-tetrahydrofolate cyclohydrolase	737.41	1080.88
Pantothenate and CoA biosynthesis
Cpn0611	yacE	dephospho-CoA kinase	1499.8	3922.86
Peptidoglycan biosynthesis
Cpn0672	dacF	D-Ala-D-Ala carboxypeptidase	885.818	1840.84
Protein export
Cpn0535	lspA	lipoprotein signal peptidase	3561.97	5079.08
Homologous recombination
Cpn0237	yggF	Holliday junction resolvase-like protein	3132.98	5726.81
Cpn0621	ruvC	Holliday junction resolvase	2576.86	3941.87
Riboflavin metabolism
Cpn0872	ribA/ribB	bifunctional 3,4-dihydroxy-2-butanone 4-phosphate synthase/GTP cyclohydrolase II protein	638.306	932.587
Starch and sucrose metabolism
Cpn0607	glgC	glucose-1-P adenyltransferase	909.398	1560.39
Bacterial surface and inclusion membran proteins
Cpn0292	incC	inclusion membrane protein C	489.068	778.937
Cpn0301		OmpH-like Outer membrane protein	339.121	562.695
Terpenoid backbone niosynthesis
Cpn0373	gcpE	4-hydroxy-3-methylbut-2-en-1-yl diphosphate synthase	449.632	801.444
Cpn1017	lytB	4-hydroxy-3-methylbut-2-enyl diphosphate reductase	606.561	1024.46
Transcription/Translation/replikation
Cpn0003	gatA	aspartyl%2Fglutamyl-tRNA amidotransferase subunit A	419.08	641.518
Cpn0022	maf	Maf-like protein	790.98	1142.92
Cpn0073	infA	translation initiation factor IF-1	36366.9	61399.2
Cpn0076	nusG	transcription antitermination protein NusG	2572.8	4445.25
Cpn0077	rl11	50S ribosomal protein L11	4570.73	7450.84
Cpn0078	rl1	50S ribosomal protein L1	12429	23401.7
Cpn0079	rl10	50S ribosomal protein L10	13761.1	27706.5
Cpn0114	hemK	N5-glutamine S-adenosyl-L-methionine-dependent methyltransferase	547.469	980.728
Cpn0338	dnaN	DNA polymerase III subunit beta	2311.56	4638.72
Cpn0410	dnaQ_1	DNA polymerase III subunit epsilon	838.402	1221.17
Cpn0488	ycfF	HIT family hydrolase	7176.59	10281.5
Cpn0577		SWIB %28YM74%29 complex protein	1963.98	2731.51
Cpn0610	rho	transcription termination factor Rho	935.765	1960.8
Cpn0612	polA	DNA polymerase I	462.448	963.204
Cpn0616	dnaB	replicative DNA helicase	488.136	852.822
Cpn0617	gidA	tRNA uridine 5-carboxymethylaminomethyl modification enzyme GidA	414.7	664.504
Cpn0625	rl17	50S ribosomal protein L17	905.408	1335.47
Cpn0627	rs11	30S ribosomal protein S11	2468.73	4107.18
Cpn0628	rs13	30S ribosomal protein S13	1041.92	1588.82
Cpn0635	rl5	50S ribosomal protein L5	2031.49	3063.15
Cpn0638	rs17	30S ribosomal protein S17	2961.25	4628.41
Cpn0639	rl29	50S ribosomal protein L29	4402.02	6860.29
Cpn0640	rl16	50S ribosomal protein L16	1825.87	2791.59
Cpn0643	rs19	30S ribosomal protein S19	2978.15	4830.37
Cpn0670	rsbW	sigma regulatory factor-histidine kinase	621.987	1108.7
Cpn0674	fmu	RNA methyltransferase	1404.45	2601.66
Cpn0750	tctD	HTH transcriptional regulatory protein %2B receiver Doman	367.435	571.777
Cpn0754	rs20	30S ribosomal protein S20	407.224	678.862
Cpn0837	nth	endonuclease III	138.593	287.722
Cpn0915	ybeB	ribosomal silencing factor RsfS	5730.08	8450.53
Cpn0951	rs6	30S ribosomal protein S18	628.537	969.046
Cpn0953	rl9	50S ribosomal protein L9	974.379	1864.55
Cpn0987	ytgB_2	YtgB-like rRNA methylase	880.71	1330.25
Cpn0989		transcription antitermination protein NusB	513.308	987.97
Cpnt02	CPn_t02	tRNA-Thr	5913.73	9235.97
Cpnt03	CPn_t03	tRNA-Trp	11083.9	19820.2
Cpnt04	CPn_t04	tRNA-Asn	12436.3	33573.3
Cpnt05	CPn_t05	tRNA-Met	3302.75	4899.01
Cpnt07	CPn_t07	tRNA-Ile	5622.8	8701.92
Cpnt12	CPn_t12	tRNA-Asp	29371.6	40263.9
Cpnt16	CPn_t16	tRNA-Phe	31673.9	46838.8
Cpnt18	CPn_t18	tRNA-Arg	878.866	1480.62
Cpnt19	CPn_t19	tRNA-Leu	19641.1	27055.2
Cpnt20	CPn_t20	tRNA-Ser	19140.1	27315.4
Cpnt21	CPn_t21	tRNA-Leu	10710.2	14911.1
Cpnt26	CPn_t26	tRNA-Thr	19270.1	31694.2
Cpnt27	CPn_t27	tRNA-Arg	2564.43	3727.25
Cpnt29	CPn_t29	tRNA-Pro	18524.2	28546.2
Cpnt36	CPn_t36	tRNA-Ser	145.437	313.504
Valin leucin isoleucin biosynthesis
Cpn0919	ldh	leucine dehydrogenase	587.63	866.362
Protein degradation
Cpn0269		dipeptidase	613.922	990.589
Cpn0613	sohB	protease	1895.91	3349.78
Cpn1009	map	methionine aminopeptidase	268.666	464.535
Bacterial secretion system
Cpn0075	secE	preprotein translocase subunit SecE	7505.7	13825.8
Cpn0115	ffh	Signal recognition particle GTPase	546.575	810.484
Cpn0816	gspE	genral secretion protein E	1136.51	1683.71
Cpn0860	fliF	type III secretion system protein	1190.71	1709.1
Unkown function
Cpn0011		hypothetical protein	297.945	529.536
Cpn0012		hypothetical protein	420.801	664.521
Cpn0050		hypothetical protein	2415.77	4858.43
Cpn0099		hypothetical protein	984.211	1505.73
Cpn0101		hypothetical protein	1300.77	2050.85
Cpn0107		hypothetical protein	578.897	858.539
Cpn0130		hypothetical protein	18965.1	45314.9
Cpn0131		hypothetical protein	659.265	1113.58
Cpn0139		hypothetical protein	791.508	1167.57
Cpn0142		hypothetical protein	1644.61	2559.51
Cpn0178		hypothetical protein	2951.23	4225.27
Cpn0179		hypothetical protein	1742.32	3620.17
Cpn0229		hypothetical protein	825.03	1224.71
Cpn0233		hypothetical protein	612.832	1539.37
Cpn0268		hypothetical protein	792.908	1329.66
Cpn0284		hypothetical protein	1194.11	1712.82
Cpn0288		hypothetical protein	1060.75	1540.28
Cpn0303		hypothetical protein	2001.26	3325.56
Cpn0331		hypothetical protein	620.955	964.808
Cpn0332		hypothetical protein	7589.44	12517.8
Cpn0334		hypothetical protein	1043.82	1477.42
Cpn0372		hypothetical protein	2086.97	3667.92
Cpn0376		hypothetical protein	513.076	785.554
Cpn0399		hypothetical protein	987.008	1477.85
Cpn0487		hypothetical protein	97.5347	230.619
Cpn0493		hypothetical protein	3238.53	4784.81
Cpn0494		hypothetical protein	2714.29	3761.74
Cpn0497		hypothetical protein	1147.7	1660.64
Cpn0513		hypothetical protein	502.718	757.456
Cpn0533		hypothetical protein	1575.04	2832.44
Cpn0602		hypothetical protein	3000.01	4172.54
Cpn0606		hypothetical protein	1217.11	2066.57
Cpn0609		hypothetical protein	2969.08	5965.27
Cpn0623		hypothetical protein	3140.35	4694.33
Cpn0667		hypothetical protein	616.317	968.818
Cpn0671		hypothetical protein	31179.2	52002.8
Cpn0673		hypothetical protein	6978.7	13775.3
Cpn0675		hypothetical protein	969.685	1604.42
Cpn0678		hypothetical protein	751.092	1100.78
Cpn0685		hypothetical protein	2588.01	3625.2
Cpn0712		hypothetical protein	274.229	471.276
Cpn0713		hypothetical protein	4069.5	6187.77
Cpn0718		hypothetical protein	2551.03	3572.26
Cpn0725		hypothetical protein	10658.1	21376.6
Cpn0726		hypothetical protein	575.97	1075.93
Cpn0729		hypothetical protein	449.64	725.412
Cpn0765		hypothetical protein	3588.24	6917.67
Cpn0767		hypothetical protein	480.297	795.421
Cpn0819		hypothetical protein	1292.57	1838.14
Cpn0831		hypothetical protein	1021.21	1821.05
Cpn0859		hypothetical protein	1057.2	1518.44
Cpn0908		hypothetical protein	806.139	1190.45
Cpn0913		hypothetical protein	10300.4	18308.8
Cpn0914		hypothetical protein	1335.37	2657.87
Cpn0925		hypothetical protein	8623.04	13128.9
Cpn0944		hypothetical protein	3854.74	5337.98
Cpn0977		hypothetical protein	742.932	1113.86
Others
Cpn0605	yhhF	methylase	6550.94	11522.8
Cpn0749	glmU	UDP-GlcNAc pyrophosphorylase	280.232	496.955
Downregulated differentially expressed chlamydial genes
lipid metabolism
Cpn0654	yciA	acyl-CoA thioesterase	439.163	173.739
Phenylalanine, tyrosine and tryptophan biosynthesis
Cpn0484	aroG	3-deoxy-7-phosphoheptulonate synthase	340.051	165.225
Cpn1035	aroE	bifunctional 3-dehydroquinate dehydratase%2Fshikimate dehydrogenase protein	53318.7	32677.5
Cpn1036	aroB	3-dehydroquinate synthase	10104.7	6513.73
Biotin metabolism
Cpn1041	bioA	adenosylmethionine-8-amino-7-oxononanoate aminotransferase	206.211	35.437
Amino acid metabolism
Cpn1048	asd	aspartate-semialdehyde dehydrogenase	207.987	34.6267
Transcription/Translation/replikation
Cpn0318	rbfA	ribosome-binding factor A	1019.54	464.403
Cpn0319	truB	tRNA pseudouridine synthase B	478.58	182.176
Cpn0655	dnaQ_2	DNA polymerase III subunit epsilon	417.285	136.734
Cpnt30	CPn_t30	tRNA-Arg	757.476	406.522
Cpnt38	CPn_t38	tRNA-Ser	3422.05	631.585
Unkown function
Cpn0064		hypothetical protein	581.968	238.634
Cpn0370		hypothetical protein	374.77	212.546
Cpn0554		hypothetical protein	349.437	151.928
Cpn1032		hypothetical protein	355275	202846
Cpn1033		hypothetical protein	136538	77245.2
Cpn1034		hypothetical protein	9428.27	4139.22
Cpn1053		hypothetical protein	244.1	83.5745
Cpn1064		hypothetical protein	341.35	72.617
